# Supplementary material for: Usefulness of superb microvascular imaging for differential diagnosis of malignant cardiac tumours: a case series
Source: Eur Heart J Case Rep. 2026 May 11;10(5):ytag343. doi: 10.1093/ehjcr/ytag343 (PMC13198372; doi:10.1093/ehjcr/ytag343)
Supplement: ytag343_Supplementary_Data [file ytag343_supplementary_data.zip]

Archive with 4 entries (4 files):
- Supplementary Figure 1.jpg
- Supplementary Video 1.mp4
- Supplementary Video 2.mp4
- Supplementary Video 3.mp4
